# Supplementary material for: Long-term fitness effects of the early-life environment in a wild bird population
Source: Behav Ecol. 2025 Sep 26;36(5):araf097. doi: 10.1093/beheco/araf097 (PMC12477671; doi:10.1093/beheco/araf097)
Supplement: araf097_Supplementary_Data [file araf097_supplementary_data.zip]

Archive with 4 entries (4 files):
- tableS9_model_simplification_f_aro.xlsx
- tableS10_model_simplification_m_aro.xlsx
- BE_Sun_supplemental_final.docx
- tableS8_model_simplification_actuarial.xlsx
