# Supplementary material for: Long-term fitness effects of the early-life environment in a wild bird population
Source: Behav Ecol. 2025 Sep 26;36(5):araf097. doi: 10.1093/beheco/araf097 (PMC12477671; doi:10.1093/beheco/araf097)
Supplement: araf097_Supplementary_Data [file araf097_supplementary_data.zip › tableS9_model_simplification_f_aro.xlsx]

## Sheet: Step1
Term	Estimate	Std. Error	z value	Pr(>|z|)
(Intercept)	-3.64251	0.852261	-4.27394	1.9205e-05
BroodSizeHatchling	0.254637	0.118775	2.14385	0.0320446
BroodSizeFledgling	-0.0797806	0.121571	-0.656245	0.511666
NatalEnvQ	0.247084	0.525911	0.469822	0.638482
RearingEnvQ	0.196681	0.592701	0.331839	0.740011
DeltaAge	-0.49352	0.251521	-1.96214	0.0497459
I(DeltaAge^2)	-0.366261	0.216303	-1.69328	0.0904025
NatalBroodOrder	0.0472299	0.177759	0.265696	0.790473
FosterBroodOrder	0.114337	0.16911	0.67611	0.498971
LR	0.353739	0.226144	1.56422	0.117767
MeanAge	0.7566	0.145948	5.18405	2.17114e-07
BroodSizeFledgling:DeltaAge	0.0724586	0.0888296	0.815703	0.41467
RearingEnvQ:DeltaAge	0.187591	0.205783	0.911599	0.36198
BroodSizeFledgling:I(DeltaAge^2)	0.0228519	0.0726456	0.314566	0.753091
NatalEnvQ:I(DeltaAge^2)	0.229878	0.181382	1.26737	0.205024
RearingEnvQ:I(DeltaAge^2)	-0.165132	0.13145	-1.25624	0.20903
NatalEnvQ:RearingEnvQ	0.614403	0.661927	0.928204	0.353302

## Sheet: Step2
Term	Estimate	Std. Error	z value	Pr(>|z|)
(Intercept)	-3.6724	0.846847	-4.33656	1.4473e-05
BroodSizeHatchling	0.256448	0.118982	2.15536	0.0311337
BroodSizeFledgling	-0.0638463	0.110548	-0.577546	0.563571
NatalEnvQ	0.241289	0.524936	0.459654	0.645764
RearingEnvQ	0.175117	0.589165	0.297229	0.766292
DeltaAge	-0.483766	0.250424	-1.93179	0.0533856
I(DeltaAge^2)	-0.329984	0.181974	-1.81336	0.0697758
NatalBroodOrder	0.0443495	0.177946	0.24923	0.803183
FosterBroodOrder	0.113972	0.169628	0.671894	0.501651
LR	0.35359	0.225914	1.56515	0.117547
MeanAge	0.757089	0.145848	5.19095	2.09228e-07
BroodSizeFledgling:DeltaAge	0.067393	0.0878969	0.766727	0.443244
RearingEnvQ:DeltaAge	0.193338	0.203905	0.948178	0.343039
NatalEnvQ:I(DeltaAge^2)	0.240698	0.176931	1.36041	0.1737
RearingEnvQ:I(DeltaAge^2)	-0.139374	0.101485	-1.37334	0.169647
NatalEnvQ:RearingEnvQ	0.619098	0.661967	0.93524	0.349665

## Sheet: Step3
Term	Estimate	Std. Error	z value	Pr(>|z|)
(Intercept)	-3.6662	0.847124	-4.32782	1.50593e-05
BroodSizeHatchling	0.255108	0.119167	2.14076	0.0322936
BroodSizeFledgling	-0.0708609	0.110216	-0.642929	0.52027
NatalEnvQ	0.24163	0.526315	0.459097	0.646164
RearingEnvQ	0.186978	0.589696	0.317075	0.751187
DeltaAge	-0.334044	0.154966	-2.15559	0.0311157
I(DeltaAge^2)	-0.324578	0.182482	-1.77868	0.0752917
NatalBroodOrder	0.0462121	0.178089	0.259489	0.795258
FosterBroodOrder	0.113662	0.169821	0.669302	0.503303
LR	0.350102	0.225947	1.54949	0.121265
MeanAge	0.758429	0.145406	5.21595	1.82879e-07
RearingEnvQ:DeltaAge	0.252516	0.187426	1.34729	0.177888
NatalEnvQ:I(DeltaAge^2)	0.237034	0.177772	1.33336	0.182415
RearingEnvQ:I(DeltaAge^2)	-0.140902	0.101456	-1.38881	0.164892
NatalEnvQ:RearingEnvQ	0.620796	0.662385	0.937214	0.348649

## Sheet: Step4
Term	Estimate	Std. Error	z value	Pr(>|z|)
(Intercept)	-3.91861	0.823397	-4.75908	1.9448e-06
BroodSizeHatchling	0.26307	0.119764	2.19657	0.0280511
BroodSizeFledgling	-0.0775104	0.111428	-0.695612	0.486672
NatalEnvQ	0.614309	0.361505	1.69931	0.0892611
RearingEnvQ	0.674624	0.280603	2.4042	0.016208
DeltaAge	-0.329367	0.154689	-2.12922	0.0332363
I(DeltaAge^2)	-0.307431	0.180084	-1.70716	0.0877929
NatalBroodOrder	0.0251988	0.178595	0.141095	0.887795
FosterBroodOrder	0.103766	0.170686	0.607937	0.543229
LR	0.354062	0.225202	1.5722	0.115904
MeanAge	0.764493	0.147497	5.18311	2.18211e-07
RearingEnvQ:DeltaAge	0.248647	0.186322	1.3345	0.182039
NatalEnvQ:I(DeltaAge^2)	0.214977	0.173629	1.23814	0.215663
RearingEnvQ:I(DeltaAge^2)	-0.137429	0.101614	-1.35247	0.176226

## Sheet: Step5
Term	Estimate	Std. Error	z value	Pr(>|z|)
(Intercept)	-4.03368	0.821685	-4.90903	9.15288e-07
BroodSizeHatchling	0.238812	0.118086	2.02236	0.043139
BroodSizeFledgling	-0.0591904	0.109445	-0.540824	0.588629
NatalEnvQ	0.809552	0.34265	2.36262	0.0181464
RearingEnvQ	0.708115	0.280846	2.52136	0.0116902
DeltaAge	-0.306513	0.150648	-2.03464	0.0418875
I(DeltaAge^2)	-0.0979604	0.0619676	-1.58083	0.113916
NatalBroodOrder	0.0225269	0.177312	0.127046	0.898904
FosterBroodOrder	0.108916	0.169056	0.644263	0.519405
LR	0.343802	0.226083	1.52069	0.128338
MeanAge	0.749459	0.146297	5.12285	3.0095e-07
RearingEnvQ:DeltaAge	0.227771	0.181915	1.25208	0.210542
RearingEnvQ:I(DeltaAge^2)	-0.160004	0.0989817	-1.6165	0.105987

## Sheet: Step6
Term	Estimate	Std. Error	z value	Pr(>|z|)
(Intercept)	-3.79356	0.802375	-4.72791	2.26838e-06
BroodSizeHatchling	0.228642	0.116338	1.96533	0.0493756
BroodSizeFledgling	-0.0686013	0.10779	-0.636434	0.524494
NatalEnvQ	0.829674	0.339076	2.44687	0.0144105
RearingEnvQ	0.56828	0.262969	2.16101	0.0306944
DeltaAge	-0.395957	0.165664	-2.39011	0.0168432
I(DeltaAge^2)	-0.1543	0.059326	-2.60089	0.00929827
NatalBroodOrder	0.0195405	0.174869	0.111743	0.911027
FosterBroodOrder	0.105003	0.166968	0.628878	0.529429
LR	0.317085	0.224762	1.41076	0.158315
MeanAge	0.7058	0.141624	4.98362	6.24058e-07
RearingEnvQ:DeltaAge	0.348628	0.181876	1.91685	0.0552573

## Sheet: Step7
Term	Estimate	Std. Error	z value	Pr(>|z|)
(Intercept)	-3.69256	0.803343	-4.5965	4.29655e-06
BroodSizeHatchling	0.217694	0.117122	1.85869	0.0630709
BroodSizeFledgling	-0.0677871	0.108496	-0.624791	0.532108
NatalEnvQ	0.821134	0.340876	2.40889	0.0160011
RearingEnvQ	0.457989	0.251784	1.81898	0.0689152
DeltaAge	-0.169167	0.101818	-1.66146	0.0966211
I(DeltaAge^2)	-0.130106	0.0563855	-2.30744	0.0210304
NatalBroodOrder	0.0184219	0.176143	0.104585	0.916705
FosterBroodOrder	0.0901606	0.167951	0.536826	0.591388
LR	0.400842	0.222676	1.80012	0.0718425
MeanAge	0.709188	0.141629	5.00738	5.51763e-07

## Sheet: Step8
Term	Estimate	Std. Error	z value	Pr(>|z|)
(Intercept)	-3.69257	0.803343	-4.5965	4.29653e-06
BroodSizeHatchling	0.217694	0.117122	1.85869	0.0630708
BroodSizeFledgling	-0.0677871	0.108496	-0.624791	0.532108
NatalEnvQ	0.821134	0.340876	2.40889	0.0160011
RearingEnvQ	0.457989	0.251784	1.81898	0.068915
DeltaAge	-0.169167	0.101818	-1.66146	0.0966212
I(DeltaAge^2)	-0.130106	0.0563854	-2.30744	0.0210304
NatalBroodOrder	0.0184218	0.176143	0.104585	0.916705
FosterBroodOrder	0.0901606	0.167951	0.536827	0.591387
LR	0.400842	0.222676	1.80012	0.0718425
MeanAge	0.709188	0.141629	5.00738	5.5176e-07
