# Supplementary material for: Long-term fitness effects of the early-life environment in a wild bird population
Source: Behav Ecol. 2025 Sep 26;36(5):araf097. doi: 10.1093/beheco/araf097 (PMC12477671; doi:10.1093/beheco/araf097)
Supplement: araf097_Supplementary_Data [file araf097_supplementary_data.zip › tableS10_model_simplification_m_aro.xlsx]

## Sheet: Step1
Term	Estimate	Std. Error	z value	Pr(>|z|)
(Intercept)	-2.00918	0.849339	-2.36558	0.018002
BroodSizeHatchling	0.0159945	0.113351	0.141106	0.887786
BroodSizeFledgling	0.0665169	0.113087	0.58819	0.556405
NatalEnvQ	-0.656841	0.615508	-1.06715	0.285903
RearingEnvQ	0.309979	0.577762	0.536518	0.591601
DeltaAge	-0.531314	0.392357	-1.35416	0.175686
I(DeltaAge^2)	-0.547611	0.291848	-1.87636	0.0606065
NatalBroodOrder	-0.0430748	0.189923	-0.226801	0.820578
FosterBroodOrder	-0.161958	0.173199	-0.935096	0.349739
LR	0.330755	0.249138	1.3276	0.184311
MeanAge	0.786772	0.165781	4.74585	2.07637e-06
BroodSizeFledgling:DeltaAge	-0.0359782	0.0952641	-0.377669	0.705677
NatalEnvQ:DeltaAge	0.0954613	0.332113	0.287436	0.773778
RearingEnvQ:DeltaAge	0.714671	0.311393	2.29508	0.0217287
NatalEnvQ:I(DeltaAge^2)	0.407179	0.279072	1.45905	0.144552
RearingEnvQ:I(DeltaAge^2)	-0.100529	0.127508	-0.788411	0.430456
NatalEnvQ:RearingEnvQ	0.346725	0.677469	0.511794	0.608795

## Sheet: Step2
Term	Estimate	Std. Error	z value	Pr(>|z|)
(Intercept)	-2.16781	0.801183	-2.70577	0.00681469
BroodSizeHatchling	0.0157583	0.113098	0.139333	0.889187
BroodSizeFledgling	0.069167	0.112682	0.613826	0.53933
NatalEnvQ	-0.382588	0.310387	-1.23262	0.217719
RearingEnvQ	0.554715	0.3351	1.65537	0.0978492
DeltaAge	-0.541077	0.391734	-1.38124	0.167206
I(DeltaAge^2)	-0.567126	0.287876	-1.97004	0.048834
NatalBroodOrder	-0.0421477	0.18929	-0.222662	0.823798
FosterBroodOrder	-0.163516	0.17271	-0.946761	0.34376
LR	0.315936	0.247038	1.2789	0.200933
MeanAge	0.771174	0.162362	4.74971	2.03711e-06
BroodSizeFledgling:DeltaAge	-0.0345994	0.0952402	-0.363286	0.716391
NatalEnvQ:DeltaAge	0.10376	0.331492	0.313007	0.754275
RearingEnvQ:DeltaAge	0.719788	0.310062	2.32143	0.0202634
NatalEnvQ:I(DeltaAge^2)	0.422222	0.275731	1.53128	0.125699
RearingEnvQ:I(DeltaAge^2)	-0.0887603	0.125733	-0.705942	0.480224

## Sheet: Step3
Term	Estimate	Std. Error	z value	Pr(>|z|)
(Intercept)	-2.16736	0.802765	-2.69986	0.00693677
BroodSizeHatchling	0.0155125	0.113327	0.136883	0.891124
BroodSizeFledgling	0.0739608	0.111964	0.660579	0.508883
NatalEnvQ	-0.38631	0.310289	-1.245	0.213132
RearingEnvQ	0.538315	0.331802	1.6224	0.104718
DeltaAge	-0.567819	0.386737	-1.46823	0.142042
I(DeltaAge^2)	-0.570106	0.287754	-1.98123	0.0475658
NatalBroodOrder	-0.0441085	0.189416	-0.232865	0.815866
FosterBroodOrder	-0.161124	0.172855	-0.932138	0.351265
LR	0.321198	0.247229	1.29919	0.193878
MeanAge	0.773082	0.162648	4.7531	2.00322e-06
NatalEnvQ:DeltaAge	0.0694716	0.317474	0.218826	0.826786
RearingEnvQ:DeltaAge	0.665273	0.274583	2.42285	0.0153993
NatalEnvQ:I(DeltaAge^2)	0.418901	0.275268	1.52179	0.128061
RearingEnvQ:I(DeltaAge^2)	-0.0838068	0.12562	-0.667147	0.504678

## Sheet: Step4
Term	Estimate	Std. Error	z value	Pr(>|z|)
(Intercept)	-2.05669	0.781293	-2.63241	0.00847803
BroodSizeHatchling	0.0113476	0.112374	0.100981	0.919566
BroodSizeFledgling	0.0643779	0.110069	0.584887	0.558623
NatalEnvQ	-0.397636	0.308961	-1.28701	0.19809
RearingEnvQ	0.490898	0.324191	1.51423	0.129968
DeltaAge	-0.633031	0.38608	-1.63964	0.10108
I(DeltaAge^2)	-0.649675	0.263611	-2.46452	0.0137196
NatalBroodOrder	-0.0389941	0.188206	-0.207189	0.835862
FosterBroodOrder	-0.163	0.171556	-0.950128	0.342047
LR	0.307403	0.247545	1.24181	0.214308
MeanAge	0.758105	0.160249	4.73078	2.23657e-06
NatalEnvQ:DeltaAge	0.0536785	0.317962	0.168821	0.865938
RearingEnvQ:DeltaAge	0.750962	0.260709	2.88046	0.00397094
NatalEnvQ:I(DeltaAge^2)	0.451502	0.271973	1.6601	0.0968946

## Sheet: Step5
Term	Estimate	Std. Error	z value	Pr(>|z|)
(Intercept)	-2.41361	0.756231	-3.19163	0.00141474
BroodSizeHatchling	0.0344845	0.111496	0.30929	0.757101
BroodSizeFledgling	0.0784072	0.108811	0.720583	0.471166
NatalEnvQ	-0.108112	0.271903	-0.397612	0.690916
RearingEnvQ	0.437421	0.3234	1.35257	0.176193
DeltaAge	-0.714838	0.346221	-2.06469	0.0389525
I(DeltaAge^2)	-0.243659	0.0770916	-3.16064	0.00157421
NatalBroodOrder	-0.027992	0.186137	-0.150384	0.880462
FosterBroodOrder	-0.143995	0.170076	-0.846649	0.397191
LR	0.34534	0.2489	1.38746	0.1653
MeanAge	0.74811	0.160766	4.6534	3.26508e-06
NatalEnvQ:DeltaAge	0.0751092	0.256304	0.293048	0.769486
RearingEnvQ:DeltaAge	0.779289	0.275674	2.82685	0.00470084

## Sheet: Step6
Term	Estimate	Std. Error	z value	Pr(>|z|)
(Intercept)	-2.41168	0.756177	-3.18931	0.00142615
BroodSizeHatchling	0.0339535	0.111452	0.304647	0.760635
BroodSizeFledgling	0.079681	0.108706	0.732996	0.463561
NatalEnvQ	-0.114463	0.270724	-0.422803	0.672439
RearingEnvQ	0.431472	0.322222	1.33905	0.180554
DeltaAge	-0.648594	0.261304	-2.48214	0.0130597
I(DeltaAge^2)	-0.24597	0.0766568	-3.20871	0.0013333
NatalBroodOrder	-0.0288753	0.186163	-0.155108	0.876736
FosterBroodOrder	-0.14144	0.169848	-0.832747	0.404987
LR	0.352425	0.247729	1.42263	0.154844
MeanAge	0.74918	0.160822	4.65844	3.18607e-06
RearingEnvQ:DeltaAge	0.772499	0.274389	2.81534	0.0048726
