# Supplementary material for: Long-term fitness effects of the early-life environment in a wild bird population
Source: Behav Ecol. 2025 Sep 26;36(5):araf097. doi: 10.1093/beheco/araf097 (PMC12477671; doi:10.1093/beheco/araf097)
Supplement: araf097_Supplementary_Data [file araf097_supplementary_data.zip › tableS8_model_simplification_actuarial.xlsx]

## Sheet: Step1
Term	Estimate	Std. Error	z value	Pr(>|z|)
(Intercept)	-0.179994	0.405105	-0.444315	0.656815
Age	0.441039	0.262933	1.67738	0.0934676
I(Age^2)	-0.0621809	0.0957084	-0.649691	0.515892
NatalEnvQ	0.252667	0.351702	0.718413	0.472503
RearingEnvQ	0.102525	0.352874	0.290543	0.771401
BroodSizeHatchling	0.0308345	0.070164	0.439464	0.660325
BroodSizeFledgling	-0.0294331	0.0847956	-0.347106	0.728512
SexEstimate	-0.173634	0.345795	-0.502129	0.615577
NatalBroodOrder	-0.101916	0.10336	-0.986031	0.324118
FosterBroodOrder	-0.0774117	0.102429	-0.755761	0.449793
Age:NatalEnvQ	0.310669	0.22047	1.40912	0.158799
Age:RearingEnvQ	0.0417762	0.195489	0.213701	0.830781
Age:BroodSizeFledgling	0.213044	0.0885779	2.40516	0.0161655
Age:SexEstimate	-0.102074	0.149669	-0.681996	0.495241
I(Age^2):NatalEnvQ	-0.0815964	0.0823465	-0.990891	0.321739
I(Age^2):RearingEnvQ	-0.101953	0.072269	-1.41074	0.158321
I(Age^2):BroodSizeFledgling	-0.0648513	0.0345959	-1.87454	0.0608563
I(Age^2):SexEstimate	-0.00557243	0.0487285	-0.114357	0.908955
NatalEnvQ:RearingEnvQ	-0.155149	0.359781	-0.431232	0.6663
NatalEnvQ:SexEstimate	0.211249	0.298846	0.706882	0.47964
RearingEnvQ:SexEstimate	0.361235	0.300098	1.20373	0.228696

## Sheet: Step2
Term	Estimate	Std. Error	z value	Pr(>|z|)
(Intercept)	-0.179537	0.405251	-0.443027	0.657746
Age	0.4427	0.262597	1.68585	0.0918245
I(Age^2)	-0.0610706	0.0952878	-0.640907	0.521583
NatalEnvQ	0.254921	0.351147	0.725965	0.46786
RearingEnvQ	0.106624	0.351055	0.303725	0.761338
BroodSizeHatchling	0.0307688	0.0701483	0.438625	0.660933
BroodSizeFledgling	-0.0317085	0.0823876	-0.384869	0.700334
SexEstimate	-0.18267	0.336634	-0.542638	0.587379
NatalBroodOrder	-0.101448	0.10326	-0.982452	0.325877
FosterBroodOrder	-0.0775983	0.102398	-0.75781	0.448565
Age:NatalEnvQ	0.312204	0.220087	1.41855	0.156031
Age:RearingEnvQ	0.046379	0.191401	0.242313	0.808537
Age:BroodSizeFledgling	0.210343	0.0853478	2.46454	0.013719
Age:SexEstimate	-0.114876	0.0993279	-1.15654	0.247462
I(Age^2):NatalEnvQ	-0.0832127	0.0811954	-1.02484	0.305437
I(Age^2):RearingEnvQ	-0.105081	0.067011	-1.56811	0.116855
I(Age^2):BroodSizeFledgling	-0.0629884	0.0304763	-2.0668	0.0387532
NatalEnvQ:RearingEnvQ	-0.15634	0.35958	-0.434784	0.66372
NatalEnvQ:SexEstimate	0.211351	0.298809	0.70731	0.479374
RearingEnvQ:SexEstimate	0.362655	0.299791	1.20969	0.226396

## Sheet: Step3
Term	Estimate	Std. Error	z value	Pr(>|z|)
(Intercept)	-0.114793	0.375738	-0.305515	0.759974
Age	0.437746	0.262201	1.66951	0.0950168
I(Age^2)	-0.0602989	0.0952209	-0.633253	0.526569
NatalEnvQ	0.150591	0.256449	0.587216	0.557059
RearingEnvQ	-0.0058357	0.237344	-0.0245875	0.980384
BroodSizeHatchling	0.0313732	0.070183	0.44702	0.65486
BroodSizeFledgling	-0.0300878	0.0823064	-0.365558	0.714695
SexEstimate	-0.168149	0.334396	-0.502846	0.615073
NatalBroodOrder	-0.0991513	0.103186	-0.960894	0.336605
FosterBroodOrder	-0.077603	0.10247	-0.757327	0.448854
Age:NatalEnvQ	0.315908	0.220066	1.43551	0.151141
Age:RearingEnvQ	0.043215	0.191261	0.225947	0.821242
Age:BroodSizeFledgling	0.210671	0.0853415	2.46857	0.0135656
Age:SexEstimate	-0.11293	0.0992275	-1.13809	0.255082
I(Age^2):NatalEnvQ	-0.0838778	0.0812214	-1.03271	0.301741
I(Age^2):RearingEnvQ	-0.10475	0.0669641	-1.56427	0.117754
I(Age^2):BroodSizeFledgling	-0.0633552	0.030459	-2.08002	0.0375239
NatalEnvQ:SexEstimate	0.197579	0.297649	0.663799	0.506819
RearingEnvQ:SexEstimate	0.359401	0.300005	1.19799	0.230923

## Sheet: Step4
Term	Estimate	Std. Error	z value	Pr(>|z|)
(Intercept)	-0.193524	0.356739	-0.542482	0.587487
Age	0.431715	0.262059	1.64739	0.0994769
I(Age^2)	-0.0569476	0.0951351	-0.598597	0.549442
NatalEnvQ	0.260991	0.196247	1.32991	0.183547
RearingEnvQ	-0.0239267	0.23576	-0.101488	0.919163
BroodSizeHatchling	0.0337561	0.0700662	0.481775	0.629966
BroodSizeFledgling	-0.0312767	0.082241	-0.380305	0.703719
SexEstimate	-0.0322932	0.2642	-0.12223	0.902717
NatalBroodOrder	-0.0939829	0.102859	-0.913704	0.360873
FosterBroodOrder	-0.0807876	0.102388	-0.789037	0.43009
Age:NatalEnvQ	0.325426	0.219649	1.48157	0.138454
Age:RearingEnvQ	0.0375728	0.191027	0.196689	0.844071
Age:BroodSizeFledgling	0.210074	0.0852871	2.46314	0.0137726
Age:SexEstimate	-0.107894	0.0988927	-1.09102	0.275262
I(Age^2):NatalEnvQ	-0.0878385	0.0810982	-1.08311	0.278759
I(Age^2):RearingEnvQ	-0.10462	0.0669705	-1.56218	0.118246
I(Age^2):BroodSizeFledgling	-0.0631423	0.0304498	-2.07365	0.0381114
RearingEnvQ:SexEstimate	0.386395	0.297201	1.30011	0.193563

## Sheet: Step5
Term	Estimate	Std. Error	z value	Pr(>|z|)
(Intercept)	-0.0652296	0.335786	-0.19426	0.845973
Age	0.60908	0.202917	3.00162	0.00268548
I(Age^2)	-0.145731	0.0476944	-3.05552	0.00224673
NatalEnvQ	0.136427	0.158058	0.863144	0.388058
RearingEnvQ	-0.0438819	0.234506	-0.187125	0.851563
BroodSizeHatchling	0.0323178	0.0699369	0.462099	0.644011
BroodSizeFledgling	-0.0259559	0.0819125	-0.316874	0.75134
SexEstimate	-0.0416275	0.263924	-0.157725	0.874674
NatalBroodOrder	-0.0924523	0.102679	-0.900401	0.367907
FosterBroodOrder	-0.0835656	0.102202	-0.817651	0.413556
Age:NatalEnvQ	0.143793	0.140394	1.02421	0.305734
Age:RearingEnvQ	0.0193179	0.189792	0.101784	0.918928
Age:BroodSizeFledgling	0.212967	0.0852345	2.4986	0.0124687
Age:SexEstimate	-0.119599	0.0982003	-1.21791	0.223259
I(Age^2):RearingEnvQ	-0.0861936	0.0646359	-1.33352	0.18236
I(Age^2):BroodSizeFledgling	-0.0669538	0.030259	-2.21269	0.026919
RearingEnvQ:SexEstimate	0.392361	0.296907	1.32149	0.186337

## Sheet: Step6
Term	Estimate	Std. Error	z value	Pr(>|z|)
(Intercept)	0.0130418	0.331134	0.0393852	0.968583
Age	0.712882	0.187097	3.81022	0.000138841
I(Age^2)	-0.195949	0.0309847	-6.32405	2.54792e-10
NatalEnvQ	0.149905	0.157511	0.951708	0.341245
RearingEnvQ	-0.173499	0.214604	-0.808459	0.418827
BroodSizeHatchling	0.0281956	0.0698152	0.40386	0.686316
BroodSizeFledgling	0.00142871	0.0792865	0.0180195	0.985623
SexEstimate	-0.0595436	0.265078	-0.224626	0.82227
NatalBroodOrder	-0.0968062	0.102562	-0.943878	0.345232
FosterBroodOrder	-0.0830101	0.102084	-0.813155	0.416129
Age:NatalEnvQ	0.177803	0.136824	1.2995	0.193772
Age:RearingEnvQ	-0.168656	0.128685	-1.31061	0.189989
Age:BroodSizeFledgling	0.247205	0.0812705	3.04176	0.00235202
Age:SexEstimate	-0.1357	0.0970746	-1.3979	0.162144
I(Age^2):BroodSizeFledgling	-0.0900016	0.0250083	-3.59887	0.0003196
RearingEnvQ:SexEstimate	0.413843	0.297532	1.39092	0.164249

## Sheet: Step7
Term	Estimate	Std. Error	z value	Pr(>|z|)
(Intercept)	-0.132245	0.315284	-0.419446	0.67489
Age	0.73686	0.186239	3.95653	7.60477e-05
I(Age^2)	-0.194949	0.0309143	-6.30612	2.8611e-10
NatalEnvQ	0.138614	0.156569	0.885319	0.375985
RearingEnvQ	0.0331212	0.156374	0.211808	0.832257
BroodSizeHatchling	0.0222666	0.0692998	0.321308	0.747977
BroodSizeFledgling	0.00206341	0.0789439	0.0261377	0.979148
SexEstimate	0.271193	0.118526	2.28805	0.0221345
NatalBroodOrder	-0.100438	0.101989	-0.9848	0.324723
FosterBroodOrder	-0.0833911	0.101577	-0.820965	0.411666
Age:NatalEnvQ	0.164775	0.136052	1.21112	0.225849
Age:RearingEnvQ	-0.177144	0.128219	-1.38157	0.167103
Age:BroodSizeFledgling	0.245012	0.0811139	3.0206	0.00252278
Age:SexEstimate	-0.136483	0.0969009	-1.40848	0.158989
I(Age^2):BroodSizeFledgling	-0.0877702	0.0249081	-3.52377	0.000425453

## Sheet: Step8
Term	Estimate	Std. Error	z value	Pr(>|z|)
(Intercept)	-0.115242	0.31416	-0.366825	0.713749
Age	0.866367	0.151774	5.70827	1.14133e-08
I(Age^2)	-0.192505	0.0309225	-6.22539	4.80368e-10
NatalEnvQ	0.117819	0.156074	0.754887	0.450317
RearingEnvQ	0.0336291	0.156166	0.215343	0.8295
BroodSizeHatchling	0.0177728	0.0691091	0.257171	0.797047
BroodSizeFledgling	0.00985557	0.0786351	0.125333	0.90026
SexEstimate	0.271165	0.118459	2.2891	0.0220734
NatalBroodOrder	-0.0982893	0.101901	-0.964557	0.334767
FosterBroodOrder	-0.0876345	0.101496	-0.863427	0.387903
Age:RearingEnvQ	-0.176297	0.127515	-1.38256	0.166799
Age:BroodSizeFledgling	0.260005	0.0801468	3.24411	0.00117818
Age:SexEstimate	-0.12941	0.0964572	-1.34163	0.179715
I(Age^2):BroodSizeFledgling	-0.0896427	0.0248332	-3.6098	0.000306437

## Sheet: Step9
Term	Estimate	Std. Error	z value	Pr(>|z|)
(Intercept)	-0.105663	0.316083	-0.33429	0.738161
Age	0.807282	0.145503	5.54822	2.88598e-08
I(Age^2)	-0.190362	0.0309771	-6.14525	7.98371e-10
NatalEnvQ	0.117101	0.156542	0.748048	0.454431
RearingEnvQ	0.0241696	0.156614	0.154326	0.877353
BroodSizeHatchling	0.0147227	0.0693266	0.212368	0.83182
BroodSizeFledgling	0.00379785	0.0787655	0.0482172	0.961543
SexEstimate	0.275006	0.118906	2.31281	0.0207331
NatalBroodOrder	-0.100863	0.102234	-0.986588	0.323845
FosterBroodOrder	-0.0883899	0.101819	-0.868106	0.385337
Age:RearingEnvQ	-0.200814	0.126909	-1.58234	0.113571
Age:BroodSizeFledgling	0.249368	0.0799826	3.11777	0.00182222
I(Age^2):BroodSizeFledgling	-0.084536	0.0245284	-3.44645	0.000568001

## Sheet: Step10
Term	Estimate	Std. Error	z value	Pr(>|z|)
(Intercept)	-0.0999993	0.317605	-0.314854	0.752872
Age	0.631662	0.0953495	6.6247	3.47952e-11
I(Age^2)	-0.183532	0.030922	-5.93531	2.93288e-09
NatalEnvQ	0.117038	0.156844	0.746204	0.455544
RearingEnvQ	0.0346107	0.155884	0.222028	0.824292
BroodSizeHatchling	0.0185999	0.0693557	0.268182	0.78856
BroodSizeFledgling	0.0103562	0.0788943	0.131267	0.895564
SexEstimate	0.26956	0.118945	2.26625	0.023436
NatalBroodOrder	-0.0961373	0.10232	-0.939578	0.347434
FosterBroodOrder	-0.0970213	0.1019	-0.952126	0.341033
Age:BroodSizeFledgling	0.248919	0.0800306	3.1103	0.00186898
I(Age^2):BroodSizeFledgling	-0.0937297	0.0239489	-3.91374	9.08763e-05
